# Supplementary material for: Cobalt Neurotoxicity: Transcriptional Effect of Elevated Cobalt Blood Levels in the Rodent Brain
Source: Toxics. 2022 Jan 28;10(2):59. doi: 10.3390/toxics10020059 (PMC8878729; doi:10.3390/toxics10020059)
Supplement: Supplementary file 1 [file toxics-10-00059-s001.zip]

Archive with 1 entries (1 files):
- toxics-1511917-supplementary.pdf
